# Supplementary material for: Temperatures of the Mouthpiece of the Bit of Carriage Horses over a Period of 11 Months
Source: Animals (Basel). 2025 Sep 7;15(17):2623. doi: 10.3390/ani15172623 (PMC12427211; doi:10.3390/ani15172623)
Supplement: Supplementary file 1 [file animals-15-02623-s001.zip]

Archive with 1 entries (1 files):
- animals-3799505-supplementary.pdf
